# Supplementary material for: Post-transcriptional Regulation of Colorectal Cancer: A Focus on RNA-Binding Proteins
Source: Front Mol Biosci. 2019 Aug 7;6:65. doi: 10.3389/fmolb.2019.00065 (PMC6693420; doi:10.3389/fmolb.2019.00065)
Supplement: Supplementary file 1 [file Table_1.XLSX]

## Sheet: sheet 1
Supplementary Table 1. Number of targets shared by the 18 RBPs found in POSTAR2 database
ENSEMBL ID	GENE ID
ENSG00000245532	NEAT1
ENSG00000155506	LARP1
ENSG00000138095	LRPPRC
ENSG00000082898	XPO1
ENSG00000101972	STAG2
ENSG00000139163	ETNK1
ENSG00000153944	MSI2
ENSG00000146963	LUC7L2
ENSG00000075785	RAB7A
ENSG00000147905	ZCCHC7
ENSG00000132466	ANKRD17
ENSG00000185305	ARL15
ENSG00000162599	NFIA
ENSG00000157985	AGAP1
ENSG00000196305	IARS
ENSG00000159023	EPB41
ENSG00000144283	PKP4
ENSG00000117569	PTBP2
ENSG00000168137	SETD5
ENSG00000075292	ZNF638
ENSG00000173542	MOB1B
ENSG00000197157	SND1
ENSG00000105810	CDK6
ENSG00000108424	KPNB1
ENSG00000184903	IMMP2L
ENSG00000136231	IGF2BP3
ENSG00000154229	PRKCA
ENSG00000173744	AGFG1
ENSG00000185104	FAF1
ENSG00000130024	PHF10
ENSG00000009335	UBE3C
ENSG00000177200	CHD9
ENSG00000112242	E2F3
ENSG00000106615	RHEB
ENSG00000269955	C7orf55-LUC7L2
ENSG00000143776	CDC42BPA
ENSG00000170522	ELOVL6
ENSG00000152520	PAN3
ENSG00000102893	PHKB
ENSG00000101849	TBL1X
ENSG00000023516	AKAP11
ENSG00000139218	SCAF11
ENSG00000198589	LRBA
ENSG00000144357	UBR3
ENSG00000120254	MTHFD1L
ENSG00000151503	NCAPD3
ENSG00000106771	TMEM245
ENSG00000153936	HS2ST1
ENSG00000073792	IGF2BP2
ENSG00000169057	MECP2
ENSG00000112701	SENP6
ENSG00000052841	TTC17
ENSG00000074054	CLASP1
ENSG00000178177	LCORL
ENSG00000171492	LRRC8D
ENSG00000275778	AC018630.2
ENSG00000156110	ADK
ENSG00000116539	ASH1L
ENSG00000106554	CHCHD3
ENSG00000231887	PRH1
ENSG00000111215	PRR4
ENSG00000212127	TAS2R14
ENSG00000136709	WDR33
